# Supplementary material for: Unravelling genetic differentiation between Glossina brevipalpis populations from two distant National Parks in Mozambique
Source: PLoS Negl Trop Dis. 2025 May 30;19(5):e0012953. doi: 10.1371/journal.pntd.0012953 (PMC12157922; doi:10.1371/journal.pntd.0012953)
Supplement: S1 Table — (XLSX) [file pntd.0012953.s001.xlsx]

## Sheet: Sheet1
Park	Focus sites	Trap code	Longitude	Latitude	Number of traps per Focus Site	Flies captured			Flies genotyped
						Female	Male	Total	Female	Male	Total
Gorogosa National Park (GNP)	GNP Total				21	208	134	342	129	73	202
	G01	GP01	34.3996	-18.9988	4	23	9	32	23	9	32
		GP02	34.3991	-18.9989
		GP03	34.4003	-18.9993
		GP04	34.4009	-18.9994
	G02	GP05	34.4369	-19.0118	10	164	109	273	85	51	136
		GP06	34.4371	-19.0114
		GP07	34.4378	-19.0118
		GP08	34.4377	-19.0122
		GP09	34.439	-19.0125
		GP10	34.43910	-19.0128
		GP21	34.4403	-19.0128
		GP23	34.4416	-19.0133
		GP24	34.4415	-19.013
		GP25	34.4382	-19.0121
	G03	GP11	34.3269	-18.9917	5	20	16	36	20	13	33
		GP12	34.3267	-18.9915
		GP13	34.3252	-18.9924
	G04	GP15	34.2013	-19.0013	2	1	0	1	1	0	1
		GP16	34.20177	-19.00010
Maputo National Park (MNP)	MNP Total				20	182	155	337	109	91	200
	M01	MP01	32.8443	-26.5633	6	62	66	128	28	25	53
		MP02	32.8441	-26.5636
		MP03	32.8453	-26.5637
		MP04	32.8452	-26.5639
		MP05	32.8458	-26.5635
		MP06	32.8409	-26.5643
	M02	MP07	32.7887	-26.5008	5	71	47	118	32	24	56
		MP08	32.7885	-26.5009
		MP09	32.7892	-26.5007
		MP10	32.7892	-26.5015
		MP11	32.7898	-26.5018
	M03	MP12	32.7263	-26.4959	4	27	23	50	27	23	50
		MP13	32.7259	-26.4956
		MP19	32.7255	-26.4962
		MP20	32.7255	-26.4966
	M04	MP14	32.8188	-26.5173	5	22	19	41	22	19	41
		MP15	32.8006	-26.5089
		MP16	32.7997	-26.5093
		MP17	32.7991	-26.5094
		MP18	32.7987	-26.508
Grand Total					61	390	289	679	238	164	402
