# Supplementary material for: Unravelling genetic differentiation between Glossina brevipalpis populations from two distant National Parks in Mozambique
Source: PLoS Negl Trop Dis. 2025 May 30;19(5):e0012953. doi: 10.1371/journal.pntd.0012953 (PMC12157922; doi:10.1371/journal.pntd.0012953)
Supplement: S2 Table — Three hundred and ninety-six (396) Glossina brevipalpis genotypes collected at Gorongosa National Park (196) and Maputo National Parks (200) in Mozambique. (TXT) [file pntd.0012953.s002.txt]

Sample	Sex	District	Trap_code	Focus_sites	Longitude	Latitude	Gb5	Gb5	Gb28	Gb28	Gb35	Gb35	Gb48	Gb48	Gb66	Gb66	Gb72	Gb72	Gb73	Gb73	Gb92	Gb92	Gb165	Gb165	Gb158	Gb158
MOZ120	F	Gorongosa	GP01	G01	34.39956	-18.99877	0	0	0	0	233	233	0	0	0	0	0	0	246	246	0	0	210	212	193	195
MOZ134	M	Gorongosa	GP01	G01	34.39956	-18.99877	233	235	0	0	217	229	0	0	0	0	213	231	248	248	0	0	210	214	193	195
MOZ018	F	Gorongosa	GP02	G01	34.39909	-18.99890	233	241	0	0	205	233	257	257	208	229	221	223	246	248	294	302	210	212	193	195
MOZ109	F	Gorongosa	GP02	G01	34.39909	-18.99890	233	239	0	0	229	235	0	0	226	241	215	221	242	250	294	294	210	210	193	193
MOZ110	F	Gorongosa	GP02	G01	34.39909	-18.99890	247	247	225	233	205	229	0	0	0	0	213	223	238	248	284	296	210	212	181	193
MOZ111	F	Gorongosa	GP02	G01	34.39909	-18.99890	229	243	0	0	229	231	0	0	0	0	219	221	244	244	0	0	210	212	191	195
MOZ112	M	Gorongosa	GP02	G01	34.39909	-18.99890	239	247	225	235	205	229	0	0	229	247	223	223	244	246	294	294	210	212	187	187
MOZ113	F	Gorongosa	GP02	G01	34.39909	-18.99890	235	241	0	0	217	233	0	0	217	247	213	213	246	246	284	292	210	210	193	193
MOZ114	F	Gorongosa	GP02	G01	34.39909	-18.99890	233	239	0	0	205	229	0	0	0	0	209	239	230	242	0	0	210	210	193	197
MOZ115	F	Gorongosa	GP02	G01	34.39909	-18.99890	233	241	0	0	229	233	0	0	214	220	217	225	246	246	0	0	0	0	191	193
MOZ399	M	Gorongosa	GP03	G01	34.40031	-18.99932	227	233	0	0	223	229	0	0	0	0	0	0	0	0	294	294	210	212	0	0
MOZ003	M	Gorongosa	GP03	G01	34.40031	-18.99932	229	253	225	225	205	229	257	257	226	253	211	223	240	244	292	302	210	212	0	0
MOZ004	F	Gorongosa	GP03	G01	34.40031	-18.99932	225	227	225	233	221	235	255	259	208	217	0	0	234	238	0	0	210	212	0	0
MOZ005	F	Gorongosa	GP03	G01	34.40031	-18.99932	227	229	227	231	229	229	253	263	0	0	225	225	246	252	288	294	210	210	0	0
MOZ006	F	Gorongosa	GP03	G01	34.40031	-18.99932	231	239	227	231	229	235	257	257	0	0	211	225	240	246	294	294	210	212	0	0
MOZ155	F	Gorongosa	GP03	G01	34.40031	-18.99932	245	255	0	0	205	233	0	0	208	238	225	231	240	240	294	296	210	210	195	195
MOZ008	F	Gorongosa	GP04	G01	34.40089	-18.99936	233	247	225	225	229	229	255	255	220	244	213	221	248	248	294	294	210	220	0	0
MOZ009	M	Gorongosa	GP04	G01	34.40089	-18.99936	215	239	225	227	229	229	261	261	208	208	197	209	248	248	294	294	210	210	0	0
MOZ010	F	Gorongosa	GP04	G01	34.40089	-18.99936	227	247	227	227	217	233	257	257	241	241	221	231	246	246	294	298	210	212	0	0
MOZ011	M	Gorongosa	GP04	G01	34.40089	-18.99936	233	241	225	225	229	235	247	275	0	0	217	239	248	248	294	300	210	210	0	0
MOZ012	M	Gorongosa	GP04	G01	34.40089	-18.99936	225	239	227	231	205	221	257	275	0	0	207	209	246	250	294	302	210	222	193	193
MOZ013	F	Gorongosa	GP04	G01	34.40089	-18.99936	229	257	225	227	221	233	257	257	235	244	217	233	246	254	284	296	210	210	0	0
MOZ144	F	Gorongosa	GP04	G01	34.40089	-18.99936	219	233	0	0	233	233	0	0	0	0	221	225	246	246	286	292	210	210	187	195
MOZ145	F	Gorongosa	GP04	G01	34.40089	-18.99936	0	0	0	0	215	233	0	0	0	0	215	221	232	232	0	0	210	210	193	193
MOZ146	F	Gorongosa	GP04	G01	34.40089	-18.99936	0	0	229	233	229	229	0	0	208	244	217	219	244	248	0	0	210	210	193	205
MOZ147	F	Gorongosa	GP04	G01	34.40089	-18.99936	235	237	227	239	229	229	0	0	208	238	0	0	0	0	296	302	210	210	195	197
MOZ148	F	Gorongosa	GP04	G01	34.40089	-18.99936	0	0	0	0	229	233	257	257	223	247	221	225	248	248	292	292	210	210	187	193
MOZ149	M	Gorongosa	GP04	G01	34.40089	-18.99936	229	235	225	233	229	229	0	0	0	0	221	223	242	246	292	294	210	210	187	195
MOZ150	F	Gorongosa	GP04	G01	34.40089	-18.99936	0	0	0	0	0	0	0	0	0	0	217	225	246	248	0	0	210	214	195	201
MOZ151	M	Gorongosa	GP04	G01	34.40089	-18.99936	231	233	0	0	211	229	0	0	0	0	209	227	242	246	294	296	210	210	193	199
MOZ001	F	Gorongosa	GP05	G02	34.43687	-19.01181	227	243	0	0	205	229	247	275	241	244	221	223	244	252	292	294	210	210	0	0
MOZ077	F	Gorongosa	GP05	G02	34.43687	-19.01181	233	239	0	0	205	233	257	257	208	244	213	221	230	244	294	312	210	210	0	0
MOZ078	F	Gorongosa	GP05	G02	34.43687	-19.01181	231	241	225	243	229	229	265	275	208	238	211	217	252	252	292	296	210	210	0	0
MOZ400	F	Gorongosa	GP05	G02	34.43687	-19.01181	227	257	0	0	205	231	0	0	220	238	0	0	0	0	0	0	210	210	193	193
MOZ079	F	Gorongosa	GP05	G02	34.43687	-19.01181	221	227	227	227	223	235	255	257	208	214	219	225	246	250	0	0	210	210	0	0
MOZ080	F	Gorongosa	GP05	G02	34.43687	-19.01181	235	241	0	0	229	233	257	257	208	208	223	225	234	244	294	318	210	212	0	0
MOZ081	F	Gorongosa	GP05	G02	34.43687	-19.01181	233	257	227	249	231	235	261	271	232	244	223	225	244	250	298	304	210	210	0	0
MOZ082	M	Gorongosa	GP05	G02	34.43687	-19.01181	233	243	0	0	223	229	257	271	208	220	215	231	244	246	304	306	210	212	0	0
MOZ086	M	Gorongosa	GP05	G02	34.43687	-19.01181	229	233	225	229	229	229	259	269	199	214	217	223	246	248	288	306	210	210	0	0
MOZ087	F	Gorongosa	GP05	G02	34.43687	-19.01181	235	239	227	237	229	229	261	271	214	226	213	219	246	246	0	0	212	214	0	0
MOZ088	M	Gorongosa	GP05	G02	34.43687	-19.01181	239	239	0	0	221	229	253	257	217	229	213	231	0	0	292	294	0	0	0	0
MOZ089	M	Gorongosa	GP05	G02	34.43687	-19.01181	231	247	227	231	0	0	235	257	208	256	213	227	246	248	284	288	210	212	0	0
MOZ101	F	Gorongosa	GP05	G02	34.43687	-19.01181	0	0	0	0	229	229	0	0	238	247	209	231	246	246	0	0	210	220	195	197
MOZ102	F	Gorongosa	GP05	G02	34.43687	-19.01181	227	245	227	227	233	233	0	0	0	0	213	219	250	250	0	0	210	210	195	197
MOZ103	F	Gorongosa	GP05	G02	34.43687	-19.01181	241	243	225	237	217	223	0	0	211	226	209	213	244	244	288	294	210	212	191	193
MOZ104	F	Gorongosa	GP05	G02	34.43687	-19.01181	245	257	0	0	223	229	0	0	0	0	223	225	244	248	294	304	210	210	191	193
MOZ105	F	Gorongosa	GP05	G02	34.43687	-19.01181	227	243	0	0	229	235	0	0	0	0	211	213	0	0	0	0	210	210	195	199
MOZ106	F	Gorongosa	GP05	G02	34.43687	-19.01181	235	237	0	0	229	229	0	0	0	0	211	225	246	246	0	0	210	210	185	187
MOZ090	F	Gorongosa	GP06	G02	34.43708	-19.01143	235	235	0	0	229	229	257	257	211	256	217	229	248	248	0	0	210	214	0	0
MOZ091	F	Gorongosa	GP06	G02	34.43708	-19.01143	239	247	179	179	221	233	275	275	202	208	221	225	246	246	294	302	210	210	0	0
MOZ092	M	Gorongosa	GP06	G02	34.43708	-19.01143	225	233	229	233	217	233	257	257	0	0	211	221	242	250	290	298	210	210	193	193
MOZ093	M	Gorongosa	GP06	G02	34.43708	-19.01143	239	257	225	225	229	229	261	261	244	256	211	217	248	248	280	300	210	210	0	0
MOZ094	F	Gorongosa	GP06	G02	34.43708	-19.01143	247	247	227	229	229	229	253	257	0	0	211	211	242	242	288	314	210	210	0	0
MOZ095	M	Gorongosa	GP06	G02	34.43708	-19.01143	229	233	229	229	205	231	0	0	0	0	207	225	240	248	294	294	212	212	193	197
MOZ130	F	Gorongosa	GP06	G02	34.43708	-19.01143	229	233	225	227	233	233	0	0	232	256	209	217	248	248	288	294	210	210	195	201
MOZ131	F	Gorongosa	GP06	G02	34.43708	-19.01143	233	235	0	0	229	229	0	0	208	238	217	221	246	248	280	294	210	214	193	193
MOZ132	M	Gorongosa	GP06	G02	34.43708	-19.01143	241	257	227	237	207	229	0	0	208	208	213	231	244	246	292	294	210	220	187	195
MOZ133	F	Gorongosa	GP06	G02	34.43708	-19.01143	225	257	0	0	229	229	0	0	0	0	211	247	242	244	0	0	210	210	193	193
MOZ402	F	Gorongosa	GP07	G02	34.43776	-19.01184	233	233	0	0	227	229	0	0	0	0	213	215	254	254	288	304	0	0	0	0
MOZ019	M	Gorongosa	GP07	G02	34.43776	-19.01184	239	241	225	233	229	229	261	265	0	0	219	221	240	248	288	294	210	210	193	193
MOZ020	F	Gorongosa	GP07	G02	34.43776	-19.01184	231	251	0	0	229	229	261	261	226	253	211	221	232	248	280	298	210	210	187	195
MOZ021	F	Gorongosa	GP07	G02	34.43776	-19.01184	227	233	229	231	229	235	257	275	229	253	225	239	230	246	292	296	210	210	193	193
MOZ022	F	Gorongosa	GP07	G02	34.43776	-19.01184	221	243	225	231	229	233	253	257	0	0	223	229	244	250	288	294	210	210	193	193
MOZ107	F	Gorongosa	GP07	G02	34.43776	-19.01184	235	235	0	0	229	229	0	0	220	235	221	223	238	238	0	0	210	212	0	0
MOZ108	F	Gorongosa	GP07	G02	34.43776	-19.01184	0	0	0	0	205	229	0	0	0	0	221	233	246	252	0	0	210	210	193	201
MOZ136	M	Gorongosa	GP07	G02	34.43776	-19.01184	229	233	0	0	205	233	0	0	0	0	213	219	236	246	288	288	210	210	0	0
MOZ059	M	Gorongosa	GP08	G02	34.43769	-19.01222	229	237	227	233	223	229	247	253	0	0	211	211	236	246	288	302	210	212	0	0
MOZ060	M	Gorongosa	GP08	G02	34.43769	-19.01222	233	243	0	0	221	223	259	259	208	241	223	225	236	242	0	0	210	210	187	195
MOZ061	F	Gorongosa	GP08	G02	34.43769	-19.01222	233	255	227	227	217	231	255	257	0	0	211	219	0	0	294	300	210	210	193	193
MOZ062	F	Gorongosa	GP08	G02	34.43769	-19.01222	225	235	227	227	215	229	257	257	208	226	217	219	246	248	294	294	210	210	195	201
MOZ063	M	Gorongosa	GP08	G02	34.43769	-19.01222	227	243	225	225	211	233	243	257	217	244	209	211	238	248	294	294	210	210	193	193
MOZ064	F	Gorongosa	GP08	G02	34.43769	-19.01222	233	235	225	225	205	229	253	265	0	0	0	0	0	0	294	296	210	212	193	195
MOZ065	M	Gorongosa	GP08	G02	34.43769	-19.01222	229	247	227	233	217	229	261	261	0	0	223	227	238	238	292	298	210	210	195	197
MOZ152	F	Gorongosa	GP08	G02	34.43769	-19.01222	227	247	0	0	229	229	0	0	232	238	221	231	234	250	292	294	210	214	193	195
MOZ153	M	Gorongosa	GP08	G02	34.43769	-19.01222	241	243	0	0	205	233	0	0	211	235	221	231	236	236	292	296	210	210	191	195
MOZ154	M	Gorongosa	GP08	G02	34.43769	-19.01222	231	247	231	231	209	233	0	0	0	0	211	221	244	248	294	298	210	210	193	195
MOZ119	F	Gorongosa	GP09	G02	34.43898	-19.01248	225	247	0	0	229	229	0	0	208	220	219	223	234	248	0	0	212	212	201	201
MOZ123	F	Gorongosa	GP09	G02	34.43898	-19.01248	227	247	231	237	229	233	0	0	0	0	221	225	244	246	294	294	210	210	195	201
MOZ023	F	Gorongosa	GP10	G02	34.43910	-19.01276	233	243	227	233	229	229	259	271	0	0	217	223	246	250	294	302	210	210	0	0
MOZ024	M	Gorongosa	GP10	G02	34.43910	-19.01276	227	245	229	231	231	235	257	263	0	0	209	211	0	0	0	0	210	210	0	0
MOZ025	F	Gorongosa	GP10	G02	34.43910	-19.01276	233	237	231	233	229	233	261	261	211	247	217	225	236	236	294	298	214	214	0	0
MOZ026	F	Gorongosa	GP10	G02	34.43910	-19.01276	229	231	0	0	229	235	247	257	199	238	211	231	238	250	314	314	214	214	0	0
MOZ027	F	Gorongosa	GP10	G02	34.43910	-19.01276	229	233	227	231	221	231	271	271	229	229	211	215	236	246	290	296	210	210	0	0
MOZ028	F	Gorongosa	GP10	G02	34.43910	-19.01276	239	247	229	229	229	235	247	259	208	208	221	225	244	248	294	294	212	222	0	0
MOZ029	F	Gorongosa	GP10	G02	34.43910	-19.01276	233	241	227	227	211	229	261	261	208	208	219	223	246	250	286	302	210	212	0	0
MOZ030	F	Gorongosa	GP10	G02	34.43910	-19.01276	231	235	243	243	229	235	259	263	0	0	223	225	246	250	0	0	210	210	0	0
MOZ031	F	Gorongosa	GP10	G02	34.43910	-19.01276	243	245	225	227	229	233	243	247	0	0	217	231	0	0	0	0	210	210	0	0
MOZ032	M	Gorongosa	GP10	G02	34.43910	-19.01276	231	241	0	0	215	229	257	261	217	253	221	233	232	248	280	296	210	214	195	197
MOZ033	F	Gorongosa	GP10	G02	34.43910	-19.01276	233	233	225	225	209	221	257	257	0	0	0	0	248	248	294	302	210	214	195	199
MOZ034	M	Gorongosa	GP10	G02	34.43910	-19.01276	233	243	0	0	229	233	259	273	0	0	217	225	242	250	294	298	210	210	0	0
MOZ035	F	Gorongosa	GP10	G02	34.43910	-19.01276	235	235	0	0	221	235	253	257	208	235	225	231	240	248	302	318	210	210	0	0
MOZ036	F	Gorongosa	GP10	G02	34.43910	-19.01276	225	257	231	231	229	233	255	263	208	232	0	0	244	246	288	314	210	212	0	0
MOZ037	F	Gorongosa	GP10	G02	34.43910	-19.01276	233	239	225	233	233	235	261	271	0	0	211	223	242	246	294	294	210	210	0	0
MOZ038	F	Gorongosa	GP10	G02	34.43910	-19.01276	233	243	0	0	229	233	243	259	232	235	0	0	234	250	0	0	210	212	0	0
MOZ039	M	Gorongosa	GP10	G02	34.43910	-19.01276	235	247	0	0	205	229	253	283	208	217	223	223	230	252	294	302	210	214	0	0
MOZ040	M	Gorongosa	GP10	G02	34.43910	-19.01276	233	241	231	231	229	229	247	253	199	208	225	225	234	234	296	314	210	210	0	0
MOZ041	F	Gorongosa	GP10	G02	34.43910	-19.01276	235	241	231	231	235	235	257	263	220	253	225	225	234	244	296	296	210	210	0	0
MOZ042	F	Gorongosa	GP10	G02	34.43910	-19.01276	235	245	229	231	221	233	255	261	199	211	225	225	246	246	288	298	210	212	0	0
MOZ043	M	Gorongosa	GP10	G02	34.43910	-19.01276	237	255	0	0	205	229	257	257	208	208	221	225	236	248	284	314	210	210	0	0
MOZ044	F	Gorongosa	GP10	G02	34.43910	-19.01276	227	239	0	0	235	241	257	275	0	0	209	223	244	246	284	286	210	214	0	0
MOZ045	F	Gorongosa	GP10	G02	34.43910	-19.01276	235	247	225	225	229	229	253	257	0	0	207	221	244	248	294	294	210	210	0	0
MOZ046	F	Gorongosa	GP10	G02	34.43910	-19.01276	229	231	0	0	205	229	265	285	223	235	0	0	244	250	288	288	210	210	0	0
MOZ047	F	Gorongosa	GP10	G02	34.43910	-19.01276	229	255	0	0	229	229	261	281	0	0	0	0	246	246	294	298	210	214	0	0
MOZ048	F	Gorongosa	GP10	G02	34.43910	-19.01276	229	245	0	0	229	229	253	257	208	232	217	221	242	246	0	0	210	210	0	0
MOZ049	F	Gorongosa	GP10	G02	34.43910	-19.01276	229	233	227	233	205	223	257	259	0	0	225	231	238	246	290	294	210	210	0	0
MOZ050	M	Gorongosa	GP10	G02	34.43910	-19.01276	227	227	231	261	229	229	263	285	241	241	211	225	244	246	294	296	210	214	0	0
MOZ051	F	Gorongosa	GP10	G02	34.43910	-19.01276	233	235	231	231	229	229	257	257	226	232	217	227	246	246	288	294	210	214	0	0
MOZ052	F	Gorongosa	GP10	G02	34.43910	-19.01276	233	241	0	0	229	229	255	271	235	247	225	231	246	248	284	304	210	210	0	0
MOZ053	M	Gorongosa	GP10	G02	34.43910	-19.01276	231	237	225	225	221	229	257	273	217	229	219	221	242	246	294	314	210	210	0	0
MOZ054	F	Gorongosa	GP10	G02	34.43910	-19.01276	223	235	229	231	229	229	271	271	226	229	211	211	234	248	294	296	210	210	0	0
MOZ055	F	Gorongosa	GP10	G02	34.43910	-19.01276	229	235	225	227	205	223	253	253	0	0	209	219	234	242	294	302	210	210	0	0
MOZ056	M	Gorongosa	GP10	G02	34.43910	-19.01276	0	0	231	231	229	233	257	265	0	0	0	0	238	238	292	302	210	210	0	0
MOZ057	M	Gorongosa	GP10	G02	34.43910	-19.01276	221	229	227	231	233	235	235	257	220	223	213	225	234	244	294	300	210	214	0	0
MOZ058	M	Gorongosa	GP10	G02	34.43910	-19.01276	229	235	225	225	229	235	263	271	211	214	213	223	246	246	284	304	210	212	0	0
MOZ096	F	Gorongosa	GP10	G02	34.43910	-19.01276	229	233	0	0	229	235	0	0	0	0	223	223	248	248	294	294	210	210	193	195
MOZ097	M	Gorongosa	GP10	G02	34.43910	-19.01276	227	235	0	0	205	233	261	261	208	214	219	223	246	246	0	0	210	214	193	193
MOZ098	F	Gorongosa	GP10	G02	34.43910	-19.01276	227	229	227	237	233	233	0	0	226	241	221	225	250	250	294	294	210	212	187	195
MOZ099	M	Gorongosa	GP10	G02	34.43910	-19.01276	241	247	0	0	205	221	257	257	214	235	211	221	0	0	0	0	210	210	195	195
MOZ100	F	Gorongosa	GP10	G02	34.43910	-19.01276	0	0	0	0	227	229	0	0	208	232	209	231	234	240	0	0	212	212	187	197
MOZ116	F	Gorongosa	GP11	G03	34.32695	-18.99174	233	233	0	0	229	229	257	257	0	0	209	217	234	246	0	0	210	210	193	195
MOZ117	F	Gorongosa	GP11	G03	34.32695	-18.99174	231	243	0	0	229	229	0	0	0	0	213	233	244	246	0	0	210	210	181	193
MOZ118	M	Gorongosa	GP11	G03	34.32695	-18.99174	223	225	227	231	205	229	0	0	220	235	223	237	248	248	294	306	210	210	195	205
MOZ121	F	Gorongosa	GP11	G03	34.32695	-18.99174	233	233	0	0	233	235	0	0	0	0	213	223	242	246	0	0	210	210	197	207
MOZ122	F	Gorongosa	GP11	G03	34.32695	-18.99174	235	257	227	227	229	229	0	0	214	244	223	231	0	0	288	294	210	220	187	193
MOZ014	M	Gorongosa	GP12	G03	34.32674	-18.99149	231	247	0	0	229	229	249	279	0	0	211	221	0	0	0	0	210	222	187	193
MOZ015	F	Gorongosa	GP12	G03	34.32674	-18.99149	241	243	227	227	229	233	259	265	235	238	0	0	246	248	0	0	210	210	0	0
MOZ016	M	Gorongosa	GP12	G03	34.32674	-18.99149	227	239	0	0	229	229	257	257	220	241	215	223	244	248	0	0	210	210	0	0
MOZ017	M	Gorongosa	GP12	G03	34.32674	-18.99149	235	237	225	231	229	229	271	289	0	0	217	217	234	246	288	294	210	222	0	0
MOZ066	F	Gorongosa	GP13	G03	34.32524	-18.99240	227	245	225	225	233	233	257	257	229	241	221	223	0	0	294	294	210	210	0	0
MOZ067	F	Gorongosa	GP13	G03	34.32524	-18.99240	229	235	225	227	229	233	261	261	208	214	223	231	238	246	0	0	210	212	0	0
MOZ068	F	Gorongosa	GP13	G03	34.32524	-18.99240	225	243	227	233	211	233	257	289	208	220	217	219	246	246	298	318	210	220	0	0
MOZ069	F	Gorongosa	GP13	G03	34.32524	-18.99240	225	229	229	231	229	233	259	261	226	235	0	0	238	246	286	294	210	210	0	0
MOZ070	M	Gorongosa	GP13	G03	34.32524	-18.99240	241	243	229	229	229	229	259	259	208	220	211	221	230	240	0	0	210	210	0	0
MOZ071	F	Gorongosa	GP13	G03	34.32524	-18.99240	233	239	0	0	205	229	257	275	199	232	211	223	246	250	0	0	210	210	0	0
MOZ072	M	Gorongosa	GP13	G03	34.32524	-18.99240	241	243	0	0	205	235	265	275	208	226	213	213	236	246	286	294	210	210	0	0
MOZ073	M	Gorongosa	GP13	G03	34.32524	-18.99240	225	235	225	227	233	235	247	261	0	0	209	223	250	250	0	0	210	210	0	0
MOZ074	M	Gorongosa	GP13	G03	34.32524	-18.99240	225	229	225	229	223	229	247	247	208	238	223	239	246	248	0	0	210	210	0	0
MOZ075	F	Gorongosa	GP13	G03	34.32524	-18.99240	227	229	229	233	229	233	259	259	0	0	213	225	246	246	294	294	210	210	0	0
MOZ076	F	Gorongosa	GP13	G03	34.32524	-18.99240	233	239	0	0	205	229	255	259	208	220	223	229	244	252	292	302	210	210	187	195
MOZ124	M	Gorongosa	GP13	G03	34.32524	-18.99240	227	233	0	0	229	229	255	261	208	229	219	233	244	246	296	314	210	214	193	197
MOZ125	F	Gorongosa	GP13	G03	34.32524	-18.99240	221	229	0	0	229	233	0	0	0	0	221	225	250	250	290	306	210	210	193	205
MOZ126	F	Gorongosa	GP13	G03	34.32524	-18.99240	229	233	0	0	205	223	0	0	208	208	217	221	234	246	294	302	210	210	187	193
MOZ127	F	Gorongosa	GP13	G03	34.32524	-18.99240	227	257	231	231	221	235	0	0	0	0	209	215	232	232	292	296	212	212	187	193
MOZ128	F	Gorongosa	GP13	G03	34.32524	-18.99240	0	0	0	0	217	229	0	0	208	226	223	231	242	252	0	0	210	214	187	199
MOZ129	F	Gorongosa	GP13	G03	34.32524	-18.99240	0	0	227	233	205	221	0	0	238	247	223	223	244	246	0	0	210	210	193	197
MOZ401	F	Gorongosa	GP13	G03	34.32524	-18.99240	235	237	0	0	229	229	0	0	0	0	0	0	246	248	300	300	210	210	0	0
MOZ138	M	Gorongosa	GP13	G03	34.32524	-18.99240	229	239	225	231	229	233	0	0	214	241	221	223	244	248	286	294	210	210	191	191
MOZ139	F	Gorongosa	GP13	G03	34.32524	-18.99240	233	235	0	0	229	229	0	0	0	0	221	221	0	0	294	302	210	210	195	209
MOZ140	M	Gorongosa	GP13	G03	34.32524	-18.99240	235	241	227	231	223	235	265	265	208	217	211	225	236	248	286	292	210	210	193	195
MOZ141	M	Gorongosa	GP13	G03	34.32524	-18.99240	231	241	179	225	229	233	0	0	0	0	213	239	244	244	284	302	210	220	193	197
MOZ142	M	Gorongosa	GP13	G03	34.32524	-18.99240	215	247	229	243	205	233	0	0	0	0	207	249	252	252	280	288	210	210	187	201
MOZ143	F	Gorongosa	GP13	G03	34.32524	-18.99240	229	241	0	0	223	229	0	0	220	259	221	227	236	246	0	0	210	210	193	193
MOZ002	F	Gorongosa	GP15	G04	34.20127	-19.00132	221	229	227	229	205	227	257	271	223	238	217	217	236	244	0	0	210	212	0	0
MOZ187	F	Gorongosa	GP21	G02	34.44028	-19.01279	229	233	0	0	227	229	0	0	0	0	219	225	246	246	0	0	210	210	193	197
MOZ188	M	Gorongosa	GP21	G02	34.44028	-19.01279	225	239	0	0	229	229	257	257	0	0	223	243	246	252	0	0	0	0	193	195
MOZ189	F	Gorongosa	GP21	G02	34.44028	-19.01279	223	247	237	237	231	233	257	275	0	0	209	225	252	252	284	294	0	0	191	193
MOZ190	M	Gorongosa	GP21	G02	34.44028	-19.01279	235	241	225	227	221	231	257	257	0	0	221	239	0	0	0	0	0	0	0	0
MOZ191	M	Gorongosa	GP21	G02	34.44028	-19.01279	239	243	227	229	229	229	257	257	0	0	197	231	242	244	294	314	210	214	195	201
MOZ192	M	Gorongosa	GP21	G02	34.44028	-19.01279	245	247	225	225	221	233	253	257	0	0	217	223	246	246	302	302	210	210	187	199
MOZ193	M	Gorongosa	GP23	G02	34.44157	-19.01329	229	241	225	231	233	233	257	257	0	0	211	221	244	248	302	302	210	220	191	195
MOZ194	M	Gorongosa	GP23	G02	34.44157	-19.01329	229	231	227	233	221	229	0	0	0	0	213	225	246	248	288	314	212	212	193	195
MOZ156	M	Gorongosa	GP24	G02	34.44152	-19.01298	231	247	0	0	205	229	0	0	0	0	223	225	242	248	0	0	210	210	193	195
MOZ157	M	Gorongosa	GP24	G02	34.44152	-19.01298	223	231	0	0	229	229	0	0	0	0	207	223	244	248	294	294	212	212	183	195
MOZ158	F	Gorongosa	GP24	G02	34.44152	-19.01298	0	0	0	0	229	229	0	0	208	238	217	225	238	250	0	0	210	214	191	195
MOZ159	M	Gorongosa	GP24	G02	34.44152	-19.01298	237	247	0	0	211	229	0	0	211	226	213	223	240	240	0	0	210	210	193	207
MOZ160	F	Gorongosa	GP24	G02	34.44152	-19.01298	0	0	0	0	223	231	0	0	214	241	223	225	246	246	0	0	210	210	195	197
MOZ161	M	Gorongosa	GP24	G02	34.44152	-19.01298	241	241	179	227	205	223	0	0	208	220	211	221	230	244	292	300	210	210	193	193
MOZ162	M	Gorongosa	GP24	G02	34.44152	-19.01298	227	239	231	261	229	229	0	0	0	0	213	219	236	236	0	0	214	214	187	193
MOZ163	F	Gorongosa	GP24	G02	34.44152	-19.01298	225	231	0	0	207	217	257	259	208	220	211	223	246	246	280	302	210	210	187	193
MOZ164	F	Gorongosa	GP24	G02	34.44152	-19.01298	231	237	231	233	229	231	0	0	0	0	0	0	230	230	0	0	210	210	187	199
MOZ165	M	Gorongosa	GP24	G02	34.44152	-19.01298	231	233	0	0	229	229	0	0	226	238	221	231	248	248	0	0	210	210	187	207
MOZ166	M	Gorongosa	GP24	G02	34.44152	-19.01298	0	0	0	0	205	231	0	0	0	0	211	219	246	252	0	0	210	210	193	195
MOZ167	F	Gorongosa	GP24	G02	34.44152	-19.01298	0	0	225	233	229	233	0	0	232	238	211	219	246	250	0	0	212	212	193	195
MOZ174	F	Gorongosa	GP24	G02	34.44152	-19.01298	227	235	225	227	229	229	0	0	214	226	213	217	240	250	0	0	210	210	187	193
MOZ175	M	Gorongosa	GP24	G02	34.44152	-19.01298	241	241	229	243	205	211	0	0	0	0	217	223	248	248	304	306	210	212	187	193
MOZ176	F	Gorongosa	GP24	G02	34.44152	-19.01298	0	0	0	0	229	229	0	0	0	0	0	0	0	0	0	0	0	0	193	199
MOZ177	F	Gorongosa	GP24	G02	34.44152	-19.01298	233	237	179	237	229	229	0	0	232	244	225	231	240	244	0	0	210	210	183	197
MOZ178	M	Gorongosa	GP24	G02	34.44152	-19.01298	233	241	225	233	229	233	0	0	0	0	221	225	238	248	0	0	210	210	193	195
MOZ179	F	Gorongosa	GP24	G02	34.44152	-19.01298	229	235	0	0	221	233	263	263	232	241	213	223	244	244	292	294	210	210	0	0
MOZ180	F	Gorongosa	GP24	G02	34.44152	-19.01298	0	0	229	231	209	211	0	0	0	0	213	225	246	250	0	0	210	210	187	193
MOZ181	F	Gorongosa	GP24	G02	34.44152	-19.01298	0	0	231	241	205	223	0	0	0	0	219	221	232	236	298	298	210	210	195	199
MOZ182	F	Gorongosa	GP24	G02	34.44152	-19.01298	229	235	225	225	205	233	257	257	214	235	211	231	246	246	294	306	210	212	195	197
MOZ183	F	Gorongosa	GP24	G02	34.44152	-19.01298	243	243	179	179	229	233	261	271	208	226	207	223	246	246	292	300	210	210	195	201
MOZ184	M	Gorongosa	GP24	G02	34.44152	-19.01298	241	241	225	225	229	229	257	257	208	211	207	213	244	244	0	0	210	210	0	0
MOZ185	F	Gorongosa	GP24	G02	34.44152	-19.01298	0	0	0	0	229	229	0	0	217	229	219	221	234	234	0	0	214	214	193	193
MOZ186	M	Gorongosa	GP24	G02	34.44152	-19.01298	229	229	227	233	229	233	0	0	0	0	207	221	236	244	294	294	210	212	187	195
MOZ195	F	Gorongosa	GP24	G02	34.44152	-19.01298	231	235	229	229	217	233	257	275	0	0	209	219	242	246	294	296	212	222	187	195
MOZ196	F	Gorongosa	GP24	G02	34.44152	-19.01298	227	237	0	0	229	229	0	0	226	232	213	231	248	248	0	0	212	212	0	0
MOZ197	M	Gorongosa	GP24	G02	34.44152	-19.01298	221	239	225	229	223	229	0	0	232	244	223	229	244	248	280	298	210	210	0	0
MOZ198	M	Gorongosa	GP24	G02	34.44152	-19.01298	221	241	227	227	205	221	257	257	0	0	211	229	230	252	288	294	210	210	187	197
MOZ168	F	Gorongosa	GP25	G02	34.43818	-19.01208	233	241	225	233	211	235	0	0	0	0	225	233	244	254	0	0	210	210	193	193
MOZ169	M	Gorongosa	GP25	G02	34.43818	-19.01208	227	239	227	229	229	229	0	0	208	241	223	225	0	0	290	292	210	210	193	193
MOZ170	F	Gorongosa	GP25	G02	34.43818	-19.01208	225	241	225	229	205	231	0	0	0	0	209	223	242	246	296	302	210	210	193	195
MOZ171	M	Gorongosa	GP25	G02	34.43818	-19.01208	231	233	227	229	229	229	0	0	0	0	207	225	248	248	0	0	210	210	187	193
MOZ172	F	Gorongosa	GP25	G02	34.43818	-19.01208	0	0	0	0	205	229	0	0	0	0	213	223	246	246	0	0	210	212	187	199
MOZ173	M	Gorongosa	GP25	G02	34.43818	-19.01208	227	241	0	0	229	231	0	0	202	220	223	225	252	252	292	304	214	214	193	193
MOZ209	F	Matutuine	MP01	M01	32.84426	-26.56326	227	233	225	231	201	229	0	0	208	208	211	223	248	248	292	302	0	0	0	0
MOZ210	M	Matutuine	MP01	M01	32.84426	-26.56326	227	243	225	279	227	233	271	277	0	0	221	223	250	250	292	294	210	220	195	195
MOZ211	M	Matutuine	MP01	M01	32.84426	-26.56326	235	239	225	231	233	233	255	255	208	226	0	0	246	248	0	0	0	0	0	0
MOZ212	M	Matutuine	MP01	M01	32.84426	-26.56326	229	241	231	231	233	233	255	255	0	0	223	227	240	256	292	294	212	212	195	195
MOZ213	F	Matutuine	MP01	M01	32.84426	-26.56326	239	245	231	231	199	199	0	0	232	241	221	221	240	244	0	0	0	0	0	0
MOZ214	M	Matutuine	MP01	M01	32.84426	-26.56326	233	239	0	0	207	233	257	257	208	208	219	225	248	250	292	314	210	210	193	193
MOZ215	M	Matutuine	MP01	M01	32.84426	-26.56326	235	237	0	0	233	233	257	257	220	226	223	235	246	248	292	294	0	0	193	195
MOZ216	M	Matutuine	MP01	M01	32.84426	-26.56326	229	239	231	235	229	229	255	261	208	253	219	223	240	256	294	294	212	212	191	197
MOZ217	M	Matutuine	MP01	M01	32.84426	-26.56326	235	243	0	0	199	233	251	265	208	217	217	221	248	248	290	292	212	212	195	195
MOZ218	M	Matutuine	MP02	M01	32.84406	-26.56356	233	245	0	0	233	233	255	255	232	253	0	0	246	246	294	294	210	210	0	0
MOZ219	F	Matutuine	MP02	M01	32.84406	-26.56356	239	245	225	225	223	229	255	255	208	232	207	219	248	256	0	0	210	212	187	187
MOZ220	F	Matutuine	MP02	M01	32.84406	-26.56356	227	227	0	0	233	233	0	0	208	238	223	235	240	240	0	0	210	210	0	0
MOZ221	F	Matutuine	MP02	M01	32.84406	-26.56356	229	245	0	0	205	229	257	261	208	232	221	225	248	250	304	314	220	220	0	0
MOZ222	F	Matutuine	MP02	M01	32.84406	-26.56356	227	235	225	231	233	233	255	255	220	220	223	235	246	248	292	294	0	0	187	195
MOZ223	F	Matutuine	MP02	M01	32.84406	-26.56356	239	243	231	231	233	233	255	255	208	241	223	225	230	230	286	314	212	212	0	0
MOZ224	F	Matutuine	MP02	M01	32.84406	-26.56356	243	243	0	0	233	233	255	255	244	256	211	225	240	254	0	0	0	0	0	0
MOZ225	M	Matutuine	MP02	M01	32.84406	-26.56356	229	239	0	0	229	233	261	261	208	232	223	223	248	250	286	304	0	0	195	195
MOZ226	M	Matutuine	MP02	M01	32.84406	-26.56356	227	227	231	231	199	223	255	255	220	238	223	227	248	248	294	294	212	212	0	0
MOZ227	M	Matutuine	MP02	M01	32.84406	-26.56356	229	229	225	225	201	233	0	0	232	232	223	225	250	250	0	0	0	0	195	195
MOZ199	M	Matutuine	MP03	M01	32.84526	-26.56369	227	239	227	233	233	233	255	255	208	220	221	225	248	250	292	294	212	220	193	195
MOZ200	M	Matutuine	MP03	M01	32.84526	-26.56369	245	245	227	231	229	229	255	277	0	0	0	0	230	238	294	294	212	212	187	195
MOZ201	F	Matutuine	MP03	M01	32.84526	-26.56369	231	233	0	0	199	221	255	277	0	0	211	211	248	248	292	294	212	212	187	201
MOZ202	M	Matutuine	MP03	M01	32.84526	-26.56369	235	243	0	0	233	233	255	255	0	0	213	221	230	230	294	294	210	212	193	195
MOZ203	M	Matutuine	MP03	M01	32.84526	-26.56369	227	235	227	227	233	233	255	255	220	220	223	225	240	246	0	0	212	212	0	0
MOZ204	F	Matutuine	MP03	M01	32.84526	-26.56369	225	245	0	0	229	229	0	0	0	0	217	225	244	250	292	324	210	210	0	0
MOZ205	F	Matutuine	MP03	M01	32.84526	-26.56369	227	243	0	0	201	233	255	255	0	0	221	221	0	0	0	0	210	220	0	0
MOZ206	M	Matutuine	MP03	M01	32.84526	-26.56369	227	227	225	227	201	241	257	257	208	217	0	0	240	250	292	292	212	212	0	0
MOZ207	F	Matutuine	MP03	M01	32.84526	-26.56369	227	227	231	233	205	233	255	255	208	220	225	231	238	248	284	314	0	0	0	0
MOZ208	M	Matutuine	MP03	M01	32.84526	-26.56369	227	243	225	225	229	229	255	255	0	0	219	225	248	256	292	314	0	0	187	195
MOZ228	F	Matutuine	MP04	M01	32.84518	-26.56389	229	233	225	227	229	229	257	257	220	226	217	223	248	248	292	294	210	210	187	195
MOZ229	F	Matutuine	MP04	M01	32.84518	-26.56389	229	239	0	0	223	233	0	0	208	220	0	0	240	240	0	0	210	212	0	0
MOZ230	M	Matutuine	MP04	M01	32.84518	-26.56389	239	245	227	233	205	233	0	0	208	232	217	225	240	248	294	306	210	212	187	195
MOZ231	F	Matutuine	MP04	M01	32.84518	-26.56389	229	245	0	0	229	229	255	255	232	241	223	223	250	250	292	292	212	212	195	195
MOZ232	M	Matutuine	MP04	M01	32.84518	-26.56389	229	233	0	0	229	229	255	277	0	0	219	227	240	248	292	294	210	220	187	195
MOZ233	F	Matutuine	MP04	M01	32.84518	-26.56389	245	245	0	0	229	233	261	261	232	238	223	225	230	256	294	294	212	212	195	195
MOZ234	F	Matutuine	MP05	M01	32.84575	-26.56355	227	227	231	231	223	233	255	255	0	0	221	235	248	250	292	294	210	210	0	0
MOZ235	M	Matutuine	MP05	M01	32.84575	-26.56355	229	239	0	0	229	229	0	0	208	232	223	223	250	256	0	0	212	212	195	195
MOZ236	F	Matutuine	MP05	M01	32.84575	-26.56355	227	245	0	0	223	223	0	0	0	0	223	225	240	250	294	306	0	0	195	195
MOZ237	M	Matutuine	MP05	M01	32.84575	-26.56355	227	229	0	0	233	233	255	255	220	232	211	221	246	250	294	304	220	220	195	195
MOZ238	F	Matutuine	MP05	M01	32.84575	-26.56355	233	239	231	231	233	233	255	281	208	208	221	223	246	248	290	294	210	212	195	195
MOZ239	M	Matutuine	MP05	M01	32.84575	-26.56355	235	245	0	0	223	233	279	279	0	0	211	219	244	250	294	294	212	212	187	193
MOZ240	F	Matutuine	MP05	M01	32.84575	-26.56355	227	233	225	233	205	229	255	255	214	238	219	219	248	254	294	294	210	212	191	191
MOZ241	F	Matutuine	MP05	M01	32.84575	-26.56355	233	239	225	227	229	233	255	255	0	0	223	223	250	250	292	294	210	210	193	193
MOZ242	F	Matutuine	MP05	M01	32.84575	-26.56355	229	243	231	231	233	233	257	257	0	0	0	0	230	250	294	294	0	0	187	195
MOZ243	F	Matutuine	MP06	M01	32.84095	-26.56433	225	245	0	0	0	0	0	0	0	0	223	225	244	248	292	292	210	210	193	193
MOZ244	M	Matutuine	MP06	M01	32.84095	-26.56433	229	239	0	0	233	233	257	257	0	0	217	217	0	0	292	324	210	220	0	0
MOZ245	F	Matutuine	MP06	M01	32.84095	-26.56433	233	243	227	233	233	233	255	255	208	220	219	223	230	230	294	308	210	210	0	0
MOZ246	M	Matutuine	MP06	M01	32.84095	-26.56433	227	239	225	279	229	229	0	0	208	226	225	225	240	244	294	324	212	220	191	195
MOZ247	F	Matutuine	MP06	M01	32.84095	-26.56433	229	245	0	0	233	233	253	283	208	238	211	223	248	248	292	304	212	212	187	197
MOZ248	F	Matutuine	MP06	M01	32.84095	-26.56433	229	235	0	0	233	233	261	261	208	220	221	223	230	256	286	294	210	210	195	205
MOZ249	M	Matutuine	MP06	M01	32.84095	-26.56433	227	227	227	231	223	229	255	255	0	0	217	219	244	244	294	294	210	210	195	205
MOZ250	F	Matutuine	MP06	M01	32.84095	-26.56433	227	245	229	279	199	223	261	261	232	238	225	227	248	248	324	324	210	210	195	205
MOZ251	F	Matutuine	MP06	M01	32.84095	-26.56433	235	235	225	227	233	233	253	255	0	0	219	227	240	248	294	294	212	212	191	193
MOZ252	M	Matutuine	MP07	M02	32.78867	-26.50079	229	229	225	279	233	233	257	279	253	253	217	221	230	230	0	0	210	212	195	195
MOZ253	F	Matutuine	MP07	M02	32.78867	-26.50079	229	239	227	227	229	229	0	0	208	253	223	225	240	244	292	294	220	220	195	199
MOZ254	M	Matutuine	MP07	M02	32.78867	-26.50079	233	245	0	0	233	233	255	255	0	0	225	225	248	248	292	304	0	0	195	205
MOZ255	F	Matutuine	MP07	M02	32.78867	-26.50079	227	233	225	233	233	233	255	255	196	223	223	225	230	256	292	292	210	210	193	195
MOZ256	F	Matutuine	MP07	M02	32.78867	-26.50079	227	243	225	225	223	229	261	261	0	0	225	225	244	244	280	292	220	220	187	187
MOZ257	F	Matutuine	MP07	M02	32.78867	-26.50079	239	239	225	225	199	223	259	259	208	232	221	223	248	248	294	294	210	210	0	0
MOZ306	F	Matutuine	MP07	M02	32.78867	-26.50079	227	243	231	231	199	199	259	265	208	220	0	0	244	248	294	294	212	220	187	195
MOZ307	F	Matutuine	MP07	M02	32.78867	-26.50079	0	0	233	237	233	233	0	0	208	220	0	0	248	256	292	306	212	212	195	205
MOZ308	M	Matutuine	MP07	M02	32.78867	-26.50079	0	0	0	0	233	233	0	0	217	238	225	225	240	240	292	292	212	220	195	195
MOZ309	F	Matutuine	MP07	M02	32.78867	-26.50079	0	0	225	225	229	229	255	279	208	232	219	225	250	250	294	294	210	210	195	195
MOZ310	M	Matutuine	MP07	M02	32.78867	-26.50079	229	229	0	0	223	233	0	0	229	241	225	235	240	246	292	294	210	212	195	205
MOZ311	M	Matutuine	MP07	M02	32.78867	-26.50079	227	229	0	0	199	199	255	277	208	253	217	223	256	256	292	294	212	212	187	187
MOZ312	M	Matutuine	MP07	M02	32.78867	-26.50079	227	227	279	279	229	233	255	255	0	0	219	223	240	244	286	292	212	212	191	205
MOZ258	F	Matutuine	MP08	M02	32.78854	-26.5009	227	239	231	231	233	233	261	261	0	0	223	225	240	240	292	304	210	210	195	195
MOZ259	M	Matutuine	MP08	M02	32.78854	-26.5009	227	233	231	231	233	233	0	0	0	0	211	223	240	240	284	292	210	212	0	0
MOZ260	M	Matutuine	MP08	M02	32.78854	-26.5009	229	229	231	231	233	233	255	261	208	217	221	227	248	248	294	294	212	212	195	195
MOZ261	F	Matutuine	MP08	M02	32.78854	-26.5009	227	245	231	231	229	233	261	281	238	253	223	223	256	256	294	302	212	212	199	199
MOZ262	F	Matutuine	MP08	M02	32.78854	-26.5009	227	229	0	0	199	199	255	279	217	253	223	223	250	254	294	304	212	212	195	201
MOZ263	F	Matutuine	MP08	M02	32.78854	-26.5009	225	241	227	233	233	233	257	257	0	0	221	227	230	248	292	292	0	0	193	195
MOZ313	M	Matutuine	MP08	M02	32.78854	-26.5009	233	239	0	0	233	233	0	0	223	244	219	223	240	244	292	292	210	212	195	195
MOZ314	F	Matutuine	MP08	M02	32.78854	-26.5009	227	229	225	227	205	229	0	0	226	253	0	0	0	0	290	294	212	212	199	205
MOZ315	F	Matutuine	MP08	M02	32.78854	-26.5009	227	229	227	227	233	233	261	261	217	232	223	225	248	248	294	294	210	212	187	191
MOZ316	F	Matutuine	MP08	M02	32.78854	-26.5009	229	239	227	231	229	233	255	277	0	0	221	227	240	250	0	0	210	210	0	0
MOZ317	F	Matutuine	MP08	M02	32.78854	-26.5009	227	243	0	0	229	233	0	0	208	220	221	223	240	256	294	294	210	210	0	0
MOZ318	F	Matutuine	MP08	M02	32.78854	-26.5009	227	229	227	233	229	229	255	255	232	244	213	221	0	0	284	304	210	212	195	201
MOZ319	M	Matutuine	MP08	M02	32.78854	-26.5009	235	245	225	231	229	231	255	255	196	220	211	221	248	256	0	0	212	212	187	195
MOZ320	M	Matutuine	MP08	M02	32.78854	-26.5009	227	233	0	0	229	229	255	255	208	229	217	221	238	256	292	292	210	210	0	0
MOZ264	M	Matutuine	MP09	M02	32.78922	-26.50067	233	245	231	231	199	235	255	255	226	238	223	223	250	250	294	294	210	210	187	205
MOZ265	F	Matutuine	MP09	M02	32.78922	-26.50067	225	229	227	233	199	233	261	277	232	253	221	227	238	250	292	294	210	212	187	195
MOZ266	F	Matutuine	MP09	M02	32.78922	-26.50067	235	239	225	231	233	233	0	0	0	0	219	227	246	250	294	304	212	212	193	195
MOZ267	F	Matutuine	MP09	M02	32.78922	-26.50067	233	245	0	0	229	233	0	0	223	232	223	225	240	250	284	284	212	212	0	0
MOZ268	F	Matutuine	MP09	M02	32.78922	-26.50067	239	239	0	0	233	233	0	0	208	208	223	223	230	230	292	292	0	0	0	0
MOZ269	M	Matutuine	MP09	M02	32.78922	-26.50067	227	243	0	0	229	233	255	263	0	0	211	223	230	248	292	292	212	212	195	205
MOZ270	F	Matutuine	MP09	M02	32.78922	-26.50067	229	229	229	229	233	233	0	0	208	256	219	223	240	246	294	294	210	210	191	205
MOZ271	M	Matutuine	MP10	M02	32.78923	-26.50148	225	239	0	0	229	233	0	0	0	0	225	247	246	246	304	314	0	0	195	195
MOZ272	M	Matutuine	MP10	M02	32.78923	-26.50148	239	243	0	0	223	233	255	281	0	0	221	227	230	248	294	294	210	220	195	205
MOZ273	F	Matutuine	MP10	M02	32.78923	-26.50148	229	235	225	225	233	233	261	265	208	220	219	221	0	0	294	294	0	0	195	205
MOZ274	F	Matutuine	MP10	M02	32.78923	-26.50148	225	245	225	229	229	233	257	261	0	0	217	221	250	254	294	294	212	212	193	193
MOZ275	F	Matutuine	MP10	M02	32.78923	-26.50148	227	227	0	0	233	233	261	261	208	232	223	223	250	250	292	294	0	0	0	0
MOZ321	M	Matutuine	MP10	M02	32.78923	-26.50148	245	245	233	237	233	233	0	0	232	256	223	225	230	256	292	294	210	210	193	195
MOZ322	M	Matutuine	MP10	M02	32.78923	-26.50148	245	245	225	231	233	233	257	257	232	232	0	0	244	244	294	294	212	212	191	195
MOZ323	F	Matutuine	MP10	M02	32.78923	-26.50148	229	235	0	0	233	233	257	257	232	238	211	219	256	256	292	294	212	212	195	195
MOZ324	M	Matutuine	MP10	M02	32.78923	-26.50148	245	245	227	233	223	233	257	257	232	238	221	223	244	248	292	294	210	210	195	195
MOZ325	M	Matutuine	MP10	M02	32.78923	-26.50148	239	239	227	233	199	229	255	277	208	244	221	225	240	240	292	314	210	210	187	205
MOZ326	M	Matutuine	MP10	M02	32.78923	-26.50148	233	239	225	231	233	233	255	255	220	223	221	235	248	248	294	294	210	212	195	201
MOZ327	M	Matutuine	MP10	M02	32.78923	-26.50148	227	239	0	0	229	229	255	277	214	220	219	223	244	248	294	294	212	212	0	0
MOZ361	M	Matutuine	MP10	M02	32.78923	-26.50148	229	239	225	279	229	233	257	257	232	241	211	225	250	250	294	294	210	212	195	205
MOZ362	M	Matutuine	MP10	M02	32.78923	-26.50148	239	245	0	0	233	233	0	0	208	232	219	221	240	240	294	304	210	212	195	205
MOZ276	F	Matutuine	MP11	M02	32.78983	-26.5018	235	239	231	231	229	229	0	0	0	0	223	225	244	244	290	290	210	210	0	0
MOZ277	F	Matutuine	MP11	M02	32.78983	-26.5018	235	243	225	225	229	229	261	261	208	226	223	225	244	256	292	292	0	0	0	0
MOZ278	F	Matutuine	MP11	M02	32.78983	-26.5018	227	239	233	237	229	229	257	257	208	220	225	247	256	256	292	292	212	212	195	195
MOZ279	F	Matutuine	MP11	M02	32.78983	-26.5018	233	245	0	0	233	233	257	257	0	0	211	221	240	248	290	292	212	212	0	0
MOZ280	F	Matutuine	MP11	M02	32.78983	-26.5018	233	235	225	225	229	233	0	0	208	241	217	223	240	244	294	304	212	212	0	0
MOZ328	F	Matutuine	MP11	M02	32.78983	-26.5018	0	0	231	233	233	233	255	255	208	220	221	247	238	250	0	0	210	210	195	195
MOZ329	M	Matutuine	MP11	M02	32.78983	-26.5018	233	233	231	279	229	229	255	255	208	217	221	225	240	246	292	294	210	210	187	205
MOZ330	F	Matutuine	MP11	M02	32.78983	-26.5018	0	0	233	237	201	233	261	261	208	256	223	225	248	250	292	292	212	212	0	0
MOZ281	F	Matutuine	MP12	M03	32.72625	-26.4959	229	243	0	0	229	229	255	255	220	253	221	223	250	256	292	304	210	210	0	0
MOZ282	F	Matutuine	MP12	M03	32.72625	-26.4959	239	239	227	231	205	229	255	255	208	208	225	227	244	254	294	294	210	220	0	0
MOZ283	M	Matutuine	MP12	M03	32.72625	-26.4959	239	239	0	0	229	229	265	277	208	208	219	219	246	246	294	294	212	212	0	0
MOZ284	M	Matutuine	MP12	M03	32.72625	-26.4959	245	245	225	231	229	233	261	261	208	232	223	223	246	256	294	294	210	212	0	0
MOZ285	M	Matutuine	MP12	M03	32.72625	-26.4959	227	235	225	231	229	233	255	255	0	0	217	221	240	246	292	292	212	212	0	0
MOZ286	M	Matutuine	MP12	M03	32.72625	-26.4959	227	233	227	227	233	233	257	257	208	229	225	225	0	0	0	0	0	0	0	0
MOZ287	F	Matutuine	MP12	M03	32.72625	-26.4959	227	243	0	0	233	233	255	255	208	220	219	225	248	248	292	304	210	210	0	0
MOZ288	M	Matutuine	MP12	M03	32.72625	-26.4959	0	0	225	231	229	229	0	0	226	256	219	225	230	248	292	306	212	212	0	0
MOZ289	M	Matutuine	MP12	M03	32.72625	-26.4959	229	239	231	279	229	233	255	255	208	253	0	0	244	248	292	292	212	212	193	205
MOZ290	M	Matutuine	MP12	M03	32.72625	-26.4959	227	227	227	227	201	233	0	0	220	232	219	247	256	256	292	294	210	210	193	195
MOZ291	M	Matutuine	MP12	M03	32.72625	-26.4959	0	0	233	237	233	233	261	261	208	232	217	227	240	240	304	304	212	212	191	205
MOZ292	F	Matutuine	MP12	M03	32.72625	-26.4959	0	0	0	0	233	233	255	255	232	232	223	223	240	256	294	294	212	212	187	195
MOZ331	F	Matutuine	MP12	M03	32.72625	-26.4959	0	0	0	0	231	231	261	261	220	256	221	221	240	248	292	292	212	220	187	191
MOZ332	M	Matutuine	MP12	M03	32.72625	-26.4959	227	237	225	231	229	229	255	255	220	253	217	225	248	250	294	304	210	212	195	205
MOZ333	M	Matutuine	MP12	M03	32.72625	-26.4959	227	229	225	225	233	233	261	261	220	253	221	223	244	250	294	294	210	210	187	195
MOZ334	F	Matutuine	MP12	M03	32.72625	-26.4959	225	227	231	231	199	233	255	255	223	253	221	247	248	248	294	294	210	212	187	195
MOZ293	F	Matutuine	MP13	M03	32.72586	-26.49556	231	245	229	231	233	233	255	265	220	238	223	247	230	230	294	304	212	212	0	0
MOZ294	F	Matutuine	MP13	M03	32.72586	-26.49556	229	231	279	279	199	199	255	261	220	253	221	223	240	256	292	304	210	212	193	195
MOZ295	M	Matutuine	MP13	M03	32.72586	-26.49556	229	243	0	0	233	233	261	261	208	232	211	219	256	256	0	0	210	220	187	193
MOZ296	F	Matutuine	MP13	M03	32.72586	-26.49556	235	239	231	231	199	229	261	261	220	244	221	221	244	250	314	314	210	210	195	195
MOZ297	F	Matutuine	MP13	M03	32.72586	-26.49556	0	0	225	227	233	233	255	255	208	220	221	223	240	240	294	294	210	212	195	195
MOZ298	F	Matutuine	MP13	M03	32.72586	-26.49556	235	245	225	279	223	233	255	255	232	238	211	221	248	248	292	294	210	210	195	195
MOZ299	F	Matutuine	MP13	M03	32.72586	-26.49556	227	227	0	0	229	233	255	265	238	238	219	223	240	240	294	294	210	212	187	195
MOZ300	F	Matutuine	MP13	M03	32.72586	-26.49556	229	231	0	0	233	233	257	257	229	232	219	225	240	256	292	294	210	210	195	205
MOZ301	M	Matutuine	MP13	M03	32.72586	-26.49556	231	239	0	0	229	229	255	255	208	220	221	225	246	248	292	294	210	210	195	205
MOZ302	F	Matutuine	MP13	M03	32.72586	-26.49556	231	231	227	233	199	233	277	277	208	241	217	223	244	244	292	294	210	212	187	195
MOZ335	F	Matutuine	MP13	M03	32.72586	-26.49556	0	0	225	227	233	233	255	255	220	253	223	247	244	246	292	292	210	210	187	191
MOZ336	M	Matutuine	MP13	M03	32.72586	-26.49556	0	0	231	231	233	233	255	255	232	253	223	225	230	244	292	294	212	212	195	195
MOZ337	F	Matutuine	MP13	M03	32.72586	-26.49556	0	0	0	0	233	233	0	0	0	0	223	227	238	248	292	304	210	210	195	195
MOZ338	M	Matutuine	MP13	M03	32.72586	-26.49556	0	0	227	227	223	233	0	0	244	256	223	223	248	254	290	292	210	220	191	193
MOZ339	F	Matutuine	MP13	M03	32.72586	-26.49556	233	233	0	0	229	229	255	277	229	232	219	223	244	246	294	304	212	212	195	195
MOZ340	M	Matutuine	MP13	M03	32.72586	-26.49556	227	243	231	231	201	201	265	265	208	220	221	223	250	250	294	294	210	220	191	195
MOZ303	M	Matutuine	MP14	M04	32.81884	-26.51732	0	0	225	227	233	233	255	255	208	208	211	225	248	248	294	294	210	210	195	205
MOZ341	M	Matutuine	MP15	M04	32.80063	-26.50887	227	227	227	227	229	233	255	255	0	0	0	0	244	254	292	294	212	212	195	195
MOZ342	F	Matutuine	MP15	M04	32.80063	-26.50887	229	239	231	231	229	229	251	255	0	0	223	225	254	254	294	294	210	210	193	197
MOZ343	M	Matutuine	MP15	M04	32.80063	-26.50887	239	239	231	231	231	233	277	277	208	208	219	219	250	250	314	314	210	210	195	197
MOZ344	F	Matutuine	MP16	M04	32.79966	-26.50927	229	235	227	227	233	233	255	257	226	253	221	221	240	248	292	294	210	210	195	205
MOZ345	F	Matutuine	MP16	M04	32.79966	-26.50927	0	0	225	225	229	229	255	255	0	0	225	225	230	240	0	0	210	210	193	195
MOZ346	M	Matutuine	MP16	M04	32.79966	-26.50927	0	0	225	225	233	233	255	279	232	238	219	221	256	256	294	304	210	210	193	195
MOZ347	M	Matutuine	MP16	M04	32.79966	-26.50927	235	245	231	231	229	233	255	279	220	232	217	223	240	250	294	324	210	212	191	195
MOZ348	M	Matutuine	MP16	M04	32.79966	-26.50927	225	245	0	0	229	233	267	277	238	241	223	225	246	250	294	294	212	212	187	195
MOZ358	M	Matutuine	MP16	M04	32.79966	-26.50927	0	0	225	227	223	233	253	267	232	256	217	225	246	254	294	294	212	212	195	195
MOZ359	F	Matutuine	MP16	M04	32.79966	-26.50927	227	243	225	225	223	233	255	265	208	256	219	223	244	244	294	294	210	212	195	205
MOZ360	F	Matutuine	MP16	M04	32.79966	-26.50927	239	239	229	231	205	233	257	257	220	232	217	225	248	256	292	294	210	210	195	199
MOZ383	M	Matutuine	MP17	M04	32.79912	-26.50943	229	243	233	237	201	229	0	0	0	0	221	225	240	244	292	292	210	212	193	193
MOZ384	F	Matutuine	MP17	M04	32.79912	-26.50943	229	241	0	0	199	233	0	0	208	208	211	217	248	248	304	304	210	214	0	0
MOZ385	F	Matutuine	MP17	M04	32.79912	-26.50943	227	227	0	0	199	229	0	0	208	217	223	225	250	250	294	294	212	212	0	0
MOZ386	F	Matutuine	MP17	M04	32.79912	-26.50943	227	235	0	0	233	233	0	0	0	0	219	221	250	250	302	302	210	210	0	0
MOZ387	F	Matutuine	MP17	M04	32.79912	-26.50943	227	243	0	0	0	0	0	0	208	217	221	221	248	250	292	292	210	212	187	195
MOZ388	M	Matutuine	MP17	M04	32.79912	-26.50943	237	239	0	0	229	233	0	0	208	226	223	225	248	250	294	314	210	210	0	0
MOZ389	F	Matutuine	MP17	M04	32.79912	-26.50943	239	245	0	0	229	229	255	255	196	208	221	221	230	240	294	294	210	210	0	0
MOZ390	F	Matutuine	MP17	M04	32.79912	-26.50943	239	239	0	0	199	199	0	0	0	0	0	0	230	256	304	304	210	210	195	195
MOZ391	F	Matutuine	MP17	M04	32.79912	-26.50943	229	245	0	0	233	233	0	0	0	0	221	227	250	250	286	314	210	212	0	0
MOZ392	F	Matutuine	MP17	M04	32.79912	-26.50943	229	241	0	0	201	201	0	0	232	253	221	221	248	248	304	314	0	0	195	195
MOZ393	F	Matutuine	MP17	M04	32.79912	-26.50943	227	229	0	0	199	233	0	0	220	238	221	223	240	256	304	304	0	0	197	197
MOZ394	F	Matutuine	MP17	M04	32.79912	-26.50943	235	239	0	0	229	233	0	0	208	208	221	221	248	250	292	294	212	212	0	0
MOZ395	M	Matutuine	MP17	M04	32.79912	-26.50943	227	235	0	0	199	199	0	0	220	226	223	227	238	244	0	0	0	0	0	0
MOZ396	M	Matutuine	MP17	M04	32.79912	-26.50943	235	239	227	227	231	231	0	0	220	220	217	223	250	250	292	292	0	0	191	195
MOZ397	M	Matutuine	MP17	M04	32.79912	-26.50943	227	245	0	0	223	223	0	0	232	232	221	221	248	256	292	292	210	210	195	195
MOZ398	M	Matutuine	MP17	M04	32.79912	-26.50943	227	245	0	0	0	0	0	0	0	0	0	0	0	0	0	0	210	210	195	201
MOZ370	F	Matutuine	MP18	M04	32.7987		-26.50803	235	239	0	0	229	229	0	0	208	241	221	227	240	246	292	292	210	210	187	195
MOZ371	M	Matutuine	MP18	M04	32.7987		-26.50803	245	245	227	227	233	233	255	277	208	223	221	225	238	240	292	294	210	210	195	195
MOZ372	M	Matutuine	MP18	M04	32.7987		-26.50803	233	239	0	0	199	201	255	255	208	208	0	0	240	248	290	294	212	212	195	195
MOZ373	F	Matutuine	MP18	M04	32.7987		-26.50803	227	239	225	231	227	227	255	265	208	220	221	225	244	256	294	304	210	210	191	195
MOZ374	F	Matutuine	MP18	M04	32.7987		-26.50803	235	239	0	0	0	0	0	0	196	220	221	247	0	0	0	0	210	210	191	195
MOZ375	M	Matutuine	MP18	M04	32.7987		-26.50803	233	243	0	0	205	205	0	0	0	0	225	225	230	248	292	294	210	210	195	195
MOZ376	F	Matutuine	MP18	M04	32.7987		-26.50803	219	229	0	0	233	233	0	0	0	0	0	0	0	0	0	0	210	210	0	0
MOZ377	M	Matutuine	MP18	M04	32.7987		-26.50803	229	243	0	0	233	233	0	0	208	253	219	223	250	250	280	294	210	210	0	0
MOZ378	F	Matutuine	MP18	M04	32.7987		-26.50803	229	233	0	0	233	233	255	255	0	0	219	223	246	246	292	294	210	210	187	195
MOZ379	F	Matutuine	MP18	M04	32.7987		-26.50803	245	245	0	0	199	233	0	0	0	0	223	223	230	248	294	294	210	210	201	201
MOZ380	M	Matutuine	MP18	M04	32.7987		-26.50803	225	245	0	0	229	233	0	0	0	0	225	235	256	256	286	292	210	210	0	0
MOZ381	F	Matutuine	MP18	M04	32.7987		-26.50803	227	233	0	0	199	233	0	0	0	0	217	223	238	250	294	304	210	210	187	195
MOZ382	M	Matutuine	MP18	M04	32.7987		-26.50803	239	245	0	0	0	0	0	0	0	0	219	221	240	240	0	0	212	212	195	195
MOZ363	M	Matutuine	MP19	M03	32.72551	-26.49619	0	0	225	231	233	233	0	0	217	238	221	223	248	248	294	306	210	210	193	195
MOZ364	F	Matutuine	MP19	M03	32.72551	-26.49619	227	229	0	0	229	233	0	0	232	253	221	223	248	248	304	324	212	212	191	195
MOZ365	F	Matutuine	MP19	M03	32.72551	-26.49619	0	0	225	233	229	233	259	267	0	0	221	221	248	254	294	304	210	212	193	195
MOZ366	F	Matutuine	MP19	M03	32.72551	-26.49619	239	245	227	231	199	233	255	255	232	241	211	219	256	256	292	294	210	212	187	205
MOZ367	F	Matutuine	MP19	M03	32.72551	-26.49619	233	239	233	237	229	233	0	0	0	0	0	0	0	0	0	0	0	0	187	187
MOZ368	M	Matutuine	MP19	M03	32.72551	-26.49619	0	0	0	0	229	233	261	261	0	0	0	0	240	248	294	304	210	212	0	0
MOZ369	M	Matutuine	MP19	M03	32.72551	-26.49619	235	245	231	231	229	233	255	265	220	226	221	227	256	256	292	294	212	212	193	195
MOZ304	F	Matutuine	MP20	M03	32.7255		-26.49662	0	0	0	0	199	233	255	255	208	241	207	235	248	248	292	304	212	220	195	195
MOZ305	M	Matutuine	MP20	M03	32.7255		-26.49662	235	235	225	231	233	233	0	0	226	253	221	235	246	248	294	294	0	0	193	199
MOZ349	F	Matutuine	MP20	M03	32.7255		-26.49662	227	227	231	233	233	233	261	261	217	238	223	223	244	248	290	294	212	212	0	0
MOZ350	M	Matutuine	MP20	M03	32.7255		-26.49662	227	227	0	0	229	233	261	261	208	232	219	223	248	254	292	294	210	212	195	205
MOZ351	M	Matutuine	MP20	M03	32.7255		-26.49662	227	245	225	225	233	233	0	0	220	220	0	0	240	240	294	294	210	210	195	205
MOZ352	F	Matutuine	MP20	M03	32.7255		-26.49662	0	0	231	233	199	223	0	0	226	232	221	223	250	256	292	314	210	212	191	195
MOZ353	M	Matutuine	MP20	M03	32.7255		-26.49662	0	0	0	0	199	233	0	0	208	256	221	223	244	248	284	294	212	212	195	205
MOZ354	F	Matutuine	MP20	M03	32.7255		-26.49662	229	229	0	0	201	233	255	261	253	256	217	221	250	256	304	304	210	212	195	205
MOZ355	F	Matutuine	MP20	M03	32.7255		-26.49662	0	0	0	0	233	233	0	0	208	226	221	225	240	248	294	294	212	212	195	205
MOZ356	M	Matutuine	MP20	M03	32.7255		-26.49662	239	239	233	237	223	223	255	257	208	238	211	219	240	244	294	294	210	210	187	193
MOZ357	F	Matutuine	MP20	M03	32.7255		-26.49662	229	229	227	279	233	233	265	267	208	253	211	219	240	240	294	306	210	210	193	195
