# Supplementary material for: Unravelling genetic differentiation between Glossina brevipalpis populations from two distant National Parks in Mozambique
Source: PLoS Negl Trop Dis. 2025 May 30;19(5):e0012953. doi: 10.1371/journal.pntd.0012953 (PMC12157922; doi:10.1371/journal.pntd.0012953)
Supplement: S3 Table — Sample size (genotypes per locus), number of alleles, allele size range, Write’s fixation index in individuals as compared to subsamples (FIS), expected heterozygosity (Hexp), Nei’s unbiased expected heterozygosity (HS), and observed heterozygosity (HO). *Loci removed from final analyses. (XLSX) [file pntd.0012953.s003.xlsx]

## Sheet: Sheet1
Locus	Sample size	Number of Alleles	Allele size range (bp)	FIS	Hexp	HS	HO
Gb5*	351	20	215 - 257	0.067	0.88628	0.88878	0.829079
Gb28	226	14	179 - 279	0.235	0.799058	0.802606	0.61505
Gb35	389	16	199 - 241	0.217	0.700254	0.702054	0.550116
Gb48	245	23	235 - 289	0.418	0.759444	0.762578	0.444868
Gb66*	258	20	196 - 259	-0.006	0.871373	0.874727	0.879844
Gb72	360	21	197 - 249	0.016	0.864548	0.866947	0.852781
Gb73	369	14	230 - 256	0.279	0.849804	0.852101	0.615183
Gb92	305	18	280 - 324	0.152	0.759047	0.761592	0.64591
Gb158	259	13	181 - 209	0.033	0.727523	0.730359	0.706589
Gb165	363	5	210 - 222	0.362	0.472902	0.474241	0.303072
Overall	396	-	-	0.166	-	-	-

## Sheet: genetix Hexp
	2025-04-06 19:05:21
	Fichier traité : C:\Users\niseb\OneDrive\CB UEM\Projectos\COMBAT_Tryps\PhD\Geneflow\Data_analysis\241209_final\software\genetix405\G-brevipalpisMoz10LociDistric.gtx
	Nombre de pop. : 2
	Nombre de loc. : 10
	-------------------------------------							Locus	H exp.	H n.b.	H obs.
	Pour chaque locus :							Gb5*	0.88628	0.88878	0.829079
	H exp. = H calculée avec biais pour chaque pop.							Gb28	0.799058	0.802606	0.61505
	H n.b. = H calculée sans biais (Nei 1978)							Gb35	0.700254	0.702054	0.550116
	H obs. = H observée							Gb48	0.759444	0.762578	0.444868
	Hs = somme(H exp.)/nb pop							Gb66*	0.871373	0.874727	0.879844
	Ht = 1 - somme(Pimoy * Pimoy)							Gb70
	Pimoy = fréquence moyenne sur les pop. de l'allèle i							Gb72	0.864548	0.866947	0.852781
	Gst = 1 - Hs/Ht							Gb73	0.849804	0.852101	0.615183
								Gb92	0.759047	0.761592	0.64591
	Sur la totalité des locus :							Gb158	0.472902	0.474241	0.303072
	HS = somme(Hs)/nb locus							Gb165	0.727523	0.730359	0.706589
	HT = somme(Ht)/nb locus							Overall
	GST = 1 - HS/HT
	(nc) = Estimateurs non biaisés selon Nei & Chesser 1983
	N°	Nom de la population								H exp.	H n.b.	H obs.	N
	-------------------------------------								Gorongosa	0.9142	0.9168	0.9091	176
	1	Gorongosa							Matutuíne	0.8582	0.8606	0.7486	175
	2	Matutuíne						Gb5	Averages	0.88628	0.88878	0.829079
	-------------------------------------------------------								Gorongosa	0.821	0.8247	0.6607	112
	Multilocus: HS= 0.7722 HT= 0.8012 GST = 0.0362								Matutuíne	0.7775	0.7809	0.5702	114
	Multilocus: HS(nc)= 0.7752 HT(nc)= 0.8027 GST(nc)= 0.0342							Gb28	Averages	0.799058	0.802606	0.61505
	-------------------------------------------------------								Gorongosa	0.7377	0.7396	0.6804	194
									Matutuíne	0.663	0.6647	0.4205	195
	--------------------------------------------							Gb35	Averages	0.700254	0.702054	0.550116
	FREQUENCES ALLELIQUES POUR CHAQUE POPULATION								Gorongosa	0.827	0.8308	0.5963	109
	--------------------------------------------								Matutuíne	0.7053	0.7079	0.3235	136
								Gb48	Averages	0.759444	0.762578	0.444868
	LOCUS		POPUL	ATION					Gorongosa	0.9043	0.9084	0.9091	110
		1	2	Toutes					Matutuíne	0.8469	0.8497	0.8581	148
	-------	-------------	---------	------				Gb66	Averages	0.871373	0.874727	0.879844
	Gb5								Gorongosa	0.9011	0.9036	0.9106	179
	(N)	176	175						Matutuíne	0.8284	0.8307	0.7956	181
	215	0.0057	0	0.0028				Gb72	Averages	0.864548	0.866947	0.852781
	219	0.0028	0.0029	0.0028					Gorongosa	0.8514	0.8538	0.6313	179
	221	0.0199	0	0.0099					Matutuíne	0.8483	0.8505	0.6	190
	223	0.0114	0	0.0057				Gb73	Averages	0.849804	0.852101	0.615183
	225	0.0426	0.0257	0.0342					Gorongosa	0.8389	0.8422	0.7813	128
	227	0.0824	0.2114	0.1469					Matutuíne	0.7013	0.7033	0.548	177
	229	0.108	0.16	0.134				Gb92	Averages	0.759047	0.761592	0.64591
	231	0.0625	0.02	0.0412					Gorongosa	0.3929	0.394	0.3175	189
	233	0.1534	0.0857	0.1196					Matutuíne	0.5598	0.5614	0.2874	174
	235	0.108	0.0886	0.0983				Gb165	Averages	0.472902	0.474241	0.303072
	237	0.0341	0.0086	0.0213					Gorongosa	0.7751	0.7785	0.7788	113
	239	0.071	0.1743	0.1227					Matutuíne	0.6907	0.6931	0.6507	146
	241	0.0994	0.0114	0.0554				Gb158	Averages	0.727523	0.730359	0.706589
	243	0.0597	0.0714	0.0655					Gorongosa
	245	0.0256	0.14	0.0828					Matutuíne
	247	0.0682	0	0.0341					Averages
	251	0.0028	0	0.0014					Gorongosa
	253	0.0028	0	0.0014					Matutuíne
	255	0.0114	0	0.0057					Averages
	257	0.0284	0	0.0142
	H exp.	0.9142	0.8582
	H n.b.	0.9168	0.8606
	H obs.	0.9091	0.7486
	Hs=	0.8862 Ht=	0.9024	Gst = 0.0180
	Hs(nc)=	0.8889 Ht(nc	)= 0.9037	Gst(nc) = 0.0164
	Gb28
	(N)	112	114
	179	0.0313	0	0.0156
	225	0.2545	0.2632	0.2588
	227	0.2411	0.193	0.217
	229	0.125	0.0263	0.0757
	231	0.1696	0.3158	0.2427
	233	0.0938	0.1053	0.0995
	235	0.0045	0.0044	0.0044
	237	0.0357	0.0351	0.0354
	239	0.0045	0	0.0022
	241	0.0045	0	0.0022
	243	0.0223	0	0.0112
	249	0.0045	0	0.0022
	261	0.0089	0	0.0045
	279	0	0.057	0.0285
	H exp.	0.821	0.7775
	H n.b.	0.8247	0.7809
	H obs.	0.6607	0.5702
	Hs=	0.7993 Ht=	0.8089	Gst = 0.0119
	Hs(nc)=	0.8037 Ht(nc	)= 0.8111	Gst(nc) = 0.0092
	Gb35
	(N)	194	195
	199	0	0.0897	0.0449
	201	0	0.0333	0.0167
	205	0.1005	0.0231	0.0618
	207	0.0052	0.0026	0.0039
	209	0.0077	0	0.0039
	211	0.0206	0	0.0103
	215	0.0077	0	0.0039
	217	0.0258	0	0.0129
	221	0.049	0.0026	0.0258
	223	0.0438	0.059	0.0514
	227	0.0103	0.0077	0.009
	229	0.4639	0.2513	0.3576
	231	0.0361	0.0154	0.0257
	233	0.1598	0.5103	0.335
	235	0.067	0.0026	0.0348
	241	0.0026	0.0026	0.0026
	H exp.	0.7377	0.663
	H n.b.	0.7396	0.6647
	H obs.	0.6804	0.4205
	Hs=	0.7003 Ht=	0.7482	Gst = 0.0640
	Hs(nc)=	0.7025 Ht(nc	)= 0.7493	Gst(nc) = 0.0624
	Gb48
	(N)	109	136
	235	0.0092	0	0.0046
	243	0.0138	0	0.0069
	247	0.0459	0	0.0229
	249	0.0046	0	0.0023
	251	0	0.0074	0.0037
	253	0.0642	0.011	0.0376
	255	0.0459	0.489	0.2674
	257	0.3624	0.136	0.2492
	259	0.0826	0.0147	0.0486
	261	0.1239	0.1728	0.1483
	263	0.0413	0.0037	0.0225
	265	0.0413	0.0441	0.0427
	267	0	0.0147	0.0074
	269	0.0046	0	0.0023
	271	0.0642	0.0037	0.0339
	273	0.0092	0	0.0046
	275	0.055	0	0.0275
	277	0	0.0625	0.0313
	279	0.0046	0.0257	0.0152
	281	0.0046	0.011	0.0078
	283	0.0046	0.0037	0.0041
	285	0.0092	0	0.0046
	289	0.0092	0	0.0046
	H exp.	0.827	0.7053
	H n.b.	0.8308	0.7079
	H obs.	0.5963	0.3235
	Hs=	0.7661 Ht=	0.8343	Gst = 0.0818
	Hs(nc)=	0.7706 Ht(nc	)= 0.8366	Gst(nc) = 0.0789
	Gb66
	(N)	110	148
	196	0	0.0135	0.0068
	199	0.0227	0	0.0114
	202	0.0091	0	0.0045
	208	0.2318	0.2872	0.2595
	211	0.0364	0	0.0182
	214	0.0591	0.0068	0.0329
	217	0.0409	0.0372	0.039
	220	0.0773	0.1554	0.1163
	223	0.0182	0.0203	0.0192
	226	0.0773	0.0507	0.064
	229	0.05	0.0169	0.0334
	232	0.0636	0.1622	0.1129
	235	0.0545	0	0.0273
	238	0.0682	0.0709	0.0696
	241	0.0636	0.0372	0.0504
	244	0.05	0.0203	0.0351
	247	0.0318	0	0.0159
	253	0.0227	0.0845	0.0536
	256	0.0182	0.0372	0.0277
	259	0.0045	0	0.0023
	H exp.	0.9043	0.8469
	H n.b.	0.9084	0.8497
	H obs.	0.9091	0.8581
	Hs=	0.8756 Ht=	0.8844	Gst = 0.0100
	Hs(nc)=	0.8791 Ht(nc	)= 0.8861	Gst(nc) = 0.0080
	Gb72
	(N)	179	181
	197	0.0056	0	0.0028
	207	0.0251	0.0055	0.0153
	209	0.0503	0	0.0251
	211	0.0978	0.0552	0.0765
	213	0.0894	0.0055	0.0475
	215	0.0196	0	0.0098
	217	0.081	0.0635	0.0723
	219	0.0642	0.1133	0.0888
	221	0.1313	0.2155	0.1734
	223	0.1564	0.2652	0.2108
	225	0.1425	0.1768	0.1596
	227	0.014	0.0497	0.0318
	229	0.014	0	0.007
	231	0.0642	0.0028	0.0335
	233	0.0168	0	0.0084
	235	0	0.0249	0.0124
	237	0.0028	0	0.0014
	239	0.0168	0	0.0084
	243	0.0028	0	0.0014
	247	0.0028	0.0221	0.0124
	249	0.0028	0	0.0014
	H exp.	0.9011	0.8284
	H n.b.	0.9036	0.8307
	H obs.	0.9106	0.7956
	Hs=	0.8648 Ht=	0.8752	Gst = 0.0119
	Hs(nc)=	0.8672 Ht(nc	)= 0.8764	Gst(nc) = 0.0105
	Gb73
	(N)	179	190
	230	0.0251	0.0737	0.0494
	232	0.0196	0	0.0098
	234	0.0475	0	0.0237
	236	0.0475	0	0.0237
	238	0.0419	0.0237	0.0328
	240	0.0363	0.1711	0.1037
	242	0.0559	0	0.0279
	244	0.1313	0.1026	0.117
	246	0.2821	0.0711	0.1766
	248	0.1788	0.2421	0.2104
	250	0.0754	0.1632	0.1193
	252	0.0475	0	0.0237
	254	0.0112	0.0316	0.0214
	256	0	0.1211	0.0605
	H exp.	0.8514	0.8483
	H n.b.	0.8538	0.8505
	H obs.	0.6313	0.6
	Hs=	0.8499 Ht=	0.8757	Gst = 0.0295
	Hs(nc)=	0.8528 Ht(nc	)= 0.8771	Gst(nc) = 0.0277
	Gb92
	(N)	128	177
	280	0.0273	0.0056	0.0165
	284	0.0391	0.0169	0.028
	286	0.0273	0.0169	0.0221
	288	0.0859	0	0.043
	290	0.0195	0.0254	0.0225
	292	0.0898	0.291	0.1904
	294	0.3477	0.4463	0.397
	296	0.0781	0	0.0391
	298	0.0547	0	0.0273
	300	0.0313	0	0.0156
	302	0.0898	0.0113	0.0506
	304	0.0313	0.1045	0.0679
	306	0.0234	0.0169	0.0202
	308	0	0.0028	0.0014
	312	0.0039	0	0.002
	314	0.0391	0.0424	0.0407
	318	0.0117	0	0.0059
	324	0	0.0198	0.0099
	H exp.	0.8389	0.7013
	H n.b.	0.8422	0.7033
	H obs.	0.7813	0.548
	Hs=	0.7701 Ht=	0.7904	Gst = 0.0256
	Hs(nc)=	0.7731 Ht(nc	)= 0.7918	Gst(nc) = 0.0237
	Gb165
	(N)	189	174
	210	0.7646	0.5	0.6323
	212	0.127	0.431	0.279
	214	0.0767	0.0029	0.0398
	220	0.0185	0.0661	0.0423
	222	0.0132	0	0.0066
	H exp.	0.3929	0.5598
	H n.b.	0.394	0.5614
	H obs.	0.3175	0.2874
	Hs=	0.4764 Ht=	0.519	Gst = 0.0821
	Hs(nc)=	0.4782 Ht(nc	)= 0.5199	Gst(nc) = 0.0802
	Gb158
	(N)	113	146
	181	0.0088	0	0.0044
	183	0.0088	0	0.0044
	185	0.0044	0	0.0022
	187	0.1372	0.137	0.1371
	191	0.0442	0.0685	0.0564
	193	0.3761	0.113	0.2446
	195	0.2301	0.5103	0.3702
	197	0.0752	0.0205	0.0479
	199	0.0398	0.0205	0.0302
	201	0.0442	0.024	0.0341
	205	0.0133	0.1062	0.0597
	207	0.0133	0	0.0066
	209	0.0044	0	0.0022
	H exp.	0.7751	0.6907
	H n.b.	0.7785	0.6931
	H obs.	0.7788	0.6507
	Hs=	0.7329 Ht=	0.7732	Gst = 0.0521
	Hs(nc)=	0.7359 Ht(nc	)= 0.7746	Gst(nc) = 0.0501
	----------------------------------------------
